# Supplementary material for: Identification of Sex-Associated Genetic Markers in Pistacia lentiscus var. chia for Early Male Detection
Source: Genes (Basel). 2024 May 16;15(5):632. doi: 10.3390/genes15050632 (PMC11120708; doi:10.3390/genes15050632)
Supplement: Supplementary file 1 [file genes-15-00632-s001.zip]

Archive with 2 entries (2 files):
- genes-2987894-Supplemental material.pdf
- genes-2987894-Table S1.xlsx
