# Supplementary material for: Identification of Sex-Associated Genetic Markers in Pistacia lentiscus var. chia for Early Male Detection
Source: Genes (Basel). 2024 May 16;15(5):632. doi: 10.3390/genes15050632 (PMC11120708; doi:10.3390/genes15050632)
Supplement: Supplementary file 1 [file genes-15-00632-s001.zip › genes-2987894-Table S1.xlsx]

## Sheet: sex-linked ISSR, RAPD and SCAR 
169	69	2	49	20
			1	2
Genotypes	Population	(AC)8CG issr 1700bp	(AC)8CG issr 1500bp	(AC)8CG issr 1200bp	(AC)8CG issr 1100bp	(AC)8CG issr 990bp	(AC)8CG issr 900bp	(AC)8CG issr 800bp	(AC)8CG issr 750bp	(AC)8CG issr 700bp	(AC)8CG issr 600bp	(AC)8CG issr 550bp	(AC)8CG issr 480bp	(AC)8CG issr 400bp	(AC)8CG issr 390bp	(AC)8CG issr 350bp	(AC)8CG issr 290bp	(AC)8TA issr 1500bp	(AC)8TA issr 1200bp	(AC)8TA issr 1000bp	(AC)8TA issr 800bp	(AC)8TA issr 650bp	(AC)8TA issr 500bp	(AC)8TA issr 450bp	(AC)8TA issr 400bp	(AC)8TA issr 350bp	(AC)8TA issr 300bp	(AC)8TA issr 250bp	(AC)8TA issr 200bp	811 5000BP	811 4000BP	811 3500BP	811 3000BP	811 2500BP	811 2000BP	811 1700BP	811 1500BP	811 1300BP	811 1200BP	811 1100BP	811 1000BP	811 900BP	811 800BP	811 700BP	811 600BP	811 500BP	811 450BP	811 400BP	811 300BP
M1	1	1	0	0	1	1	0	1	0	1	1	1	0	1	0	0	1	0	1	1	1	1	0	1	1	0	1	0	1	0	0	1	1	0	1	1	0	0	1	0	1	1	1	0	1	0	0	0	0
M2	1	1	1	0	1	1	0	1	0	1	1	1	0	1	0	0	1	0	1	1	1	1	0	1	1	0	1	0	1	0	0	1	1	0	0	1	1	0	1	0	1	1	1	0	0	1	0	0	0
M3	1	1	0	0	1	1	0	1	0	1	1	1	0	1	0	0	1	0	1	1	1	1	0	1	1	0	1	0	1	0	0	1	1	0	1	0	1	0	1	0	0	1	1	1	1	1	0	0	0
M4	1	0	0	0	0	0	0	0	0	0	0	0	0	0	0	0	0	0	0	0	0	0	0	0	0	0	0	0	0	0	0	0	0	1	0	1	1	1	1	0	1	1	0	1	1	1	0	0	0
M6	1	0	0	0	0	0	0	0	0	0	0	0	0	0	0	0	0	0	0	0	0	0	0	0	0	0	0	0	0	0	0	0	1	1	0	1	1	0	1	0	1	0	0	1	1	1	0	0	0
M7	1	0	0	0	0	0	0	0	0	0	0	0	0	0	0	0	0	0	0	0	0	0	0	0	0	0	0	0	0	0	0	0	0	1	0	1	1	0	1	0	0	0	1	1	1	1	0	1	0
M8	1	0	0	0	0	0	0	0	0	0	0	0	0	0	0	0	0	0	0	0	0	0	0	0	0	0	0	0	0	0	0	0	1	0	1	1	0	1	0	1	0	1	1	1	0	1	0	0	0
M9	1	0	0	0	0	0	0	0	0	0	0	0	0	0	0	0	0	0	0	0	0	0	0	0	0	0	0	0	0	0	0	0	1	0	1	1	0	1	0	1	1	0	1	1	1	1	0	0	0
M10	1	0	0	0	0	0	0	0	0	0	0	0	0	0	0	0	0	0	0	0	0	0	0	0	0	0	0	0	0	0	0	0	1	0	1	1	0	1	0	1	1	0	1	1	1	1	0	0	0
M11	1	0	0	0	0	0	0	0	0	0	0	0	0	0	0	0	0	0	0	0	0	0	0	0	0	0	0	0	0	0	0	0	1	0	1	1	0	1	0	1	0	1	0	1	1	1	0	0	0
M12	1	0	0	0	0	0	0	0	0	0	0	0	0	0	0	0	0	0	0	0	0	0	0	0	0	0	0	0	0	0	0	0	0	0	1	1	0	1	0	1	0	1	0	1	1	1	0	0	0
M13	1	0	0	0	0	0	0	0	0	0	0	0	0	0	0	0	0	0	0	0	0	0	0	0	0	0	0	0	0	0	0	0	0	0	0	0	0	0	0	0	0	0	0	0	0	0	0	0	0
M15	1	0	0	0	0	0	0	0	0	0	0	0	0	0	0	0	0	0	0	0	0	0	0	0	0	0	0	0	0	0	0	0	1	0	0	0	0	0	0	0	0	0	0	0	0	1	0	0	0
M16	1	0	0	1	1	1	0	1	0	0	0	1	0	1	0	0	1	0	1	1	1	1	0	1	1	0	1	1	1	0	0	0	0	0	0	0	0	0	0	0	0	0	0	0	0	0	0	0	0
M17	1	0	0	0	0	0	0	0	0	0	0	0	0	0	0	0	0	0	0	0	0	0	0	0	0	0	0	0	0	1	0	0	0	1	1	0	1	1	0	0	1	1	1	1	0	1	0	0	0
M18	1	0	0	0	0	0	0	0	0	0	0	0	0	0	0	0	0	0	0	0	0	0	0	0	0	0	0	0	0	0	0	0	0	1	1	0	0	0	0	1	1	0	1	1	1	1	0	0	0
M19	1	0	0	0	0	0	0	0	0	0	0	0	0	0	0	0	0	0	0	0	0	0	0	0	0	0	0	0	0	0	0	0	0	1	1	1	0	1	0	0	1	1	1	1	1	1	0	1	0
M20	1	0	1	1	0	0	0	1	0	1	1	1	0	1	0	0	1	0	1	1	1	1	0	0	1	0	1	1	1	0	0	0	0	1	1	0	0	1	0	0	1	1	1	1	0	1	0	0	0
M21	1	0	0	1	1	1	0	1	0	0	0	1	1	1	0	0	1	0	1	1	1	1	0	1	1	0	1	1	1	0	0	0	0	1	1	0	1	1	0	0	1	1	1	1	1	1	0	1	0
M22	1	0	0	0	1	1	0	1	0	1	1	1	0	1	0	0	1	0	1	1	1	1	0	1	1	0	1	0	1	0	0	0	0	1	0	0	0	0	0	0	0	0	1	0	0	1	0	0	0
M23	1	0	0	0	0	0	0	1	0	1	0	1	0	1	0	0	1	0	1	1	1	1	1	1	1	1	1	0	1	0	0	0	0	1	1	0	1	0	1	0	1	0	0	1	1	1	0	1	0
M24	1	1	1	0	0	1	0	1	0	1	1	1	0	1	0	0	1	0	1	1	1	1	0	1	1	0	1	0	1	0	0	0	0	0	0	0	0	0	0	0	0	0	0	0	0	0	0	0	0
M25	1	1	1	1	1	1	1	1	0	0	1	1	1	1	0	1	1	0	1	1	1	1	0	1	1	0	1	1	1	0	0	0	0	0	1	0	1	0	1	0	1	0	1	0	0	1	0	1	0
M34	1	0	0	0	0	0	0	1	0	1	0	1	0	0	0	0	1	0	1	1	1	1	0	1	1	0	1	1	1	0	0	0	0	1	1	0	1	1	0	1	0	1	0	1	1	1	0	0	1
M37	1	0	0	0	0	0	0	0	0	0	1	1	0	0	0	0	1	1	1	1	1	1	0	1	1	0	1	1	0	1	0	0	0	1	1	0	1	0	0	0	1	1	1	1	1	0	0	1	1
M38	1	1	1	1	0	0	0	1	0	1	1	1	0	1	0	0	1	1	1	1	1	1	0	1	1	0	1	1	1	0	0	0	1	0	0	0	0	0	0	0	0	0	0	0	1	0	0	0	1
M39	1	1	1	0	1	0	0	1	0	1	1	1	0	1	0	0	1	0	1	1	1	1	0	1	1	0	1	0	1	0	0	0	1	1	0	1	0	0	1	0	1	0	1	1	0	1	0	0	0
M40	1	1	1	1	0	0	0	1	0	1	1	1	0	0	0	0	1	0	1	1	1	1	1	1	1	0	1	1	1	0	0	0	0	0	0	0	0	0	0	0	0	0	0	0	0	0	0	0	0
M41	1	0	0	0	0	1	0	1	0	0	1	1	0	1	0	0	1	0	1	1	1	1	1	1	1	0	1	1	1	0	0	0	0	0	0	0	0	0	0	0	0	0	0	0	0	0	0	0	0
M64	1	0	0	0	0	0	0	1	0	1	1	1	0	1	0	0	1	0	1	1	1	1	0	1	1	0	1	1	1	0	0	0	0	0	0	0	0	0	0	0	0	0	0	0	0	0	0	0	0
M69	1	1	0	0	1	1	0	1	0	1	1	1	0	1	0	0	1	0	1	1	1	1	1	1	1	1	1	1	1	0	0	0	0	1	1	0	1	0	1	0	1	0	1	1	0	1	0	0	0
M56	1	0	0	0	0	0	0	0	0	0	0	0	0	0	0	0	0	0	0	0	0	0	0	0	0	0	0	0	0	0	0	0	0	1	1	0	1	0	1	0	1	0	1	1	1	0	1	0	0
M57	1	0	0	0	0	0	0	0	0	0	0	0	0	0	0	0	0	0	0	0	0	0	0	0	0	0	0	0	0	0	0	0	0	0	0	0	0	1	0	0	0	0	0	0	1	0	0	0	1
M61	1	0	0	0	0	0	0	0	0	0	0	0	0	0	0	0	0	0	0	0	0	0	0	0	0	0	0	0	0	0	0	0	1	0	0	0	0	0	1	0	0	1	0	1	0	0	0	0	0
M62	1	0	0	0	0	0	0	0	0	0	0	0	0	0	0	0	0	0	0	0	0	0	0	0	0	0	0	0	0	0	0	0	0	1	1	0	1	0	1	0	1	1	1	1	1	1	0	0	0
M63	1	0	0	0	0	0	0	0	0	0	0	0	0	0	0	0	0	0	0	0	0	0	0	0	0	0	0	0	0	0	0	0	0	1	1	0	1	0	1	0	1	0	1	1	0	1	0	0	0
M71	1	0	0	0	0	0	0	0	0	0	0	0	0	0	0	0	0	0	0	0	0	0	0	0	0	0	0	0	0	0	0	0	0	1	1	0	1	0	1	0	1	0	1	1	1	1	0	0	0
M76	1	0	0	0	0	0	0	0	0	0	0	0	0	0	0	0	0	0	0	0	0	0	0	0	0	0	0	0	0	0	0	0	0	1	1	0	0	0	0	0	1	0	1	1	1	1	0	0	0
M78	1	0	0	0	0	0	0	0	0	0	0	0	0	0	0	0	0	0	0	0	0	0	0	0	0	0	0	0	0	0	0	0	0	1	1	0	1	1	0	1	1	0	1	1	1	1	0	0	0
M79	1	0	0	0	0	0	0	0	0	0	0	0	0	0	0	0	0	0	0	0	0	0	0	0	0	0	0	0	0	0	0	0	1	0	0	0	0	0	0	1	0	0	0	0	0	0	0	0	0
M80	1	0	0	0	0	0	0	0	0	0	0	0	0	0	0	0	0	0	0	0	0	0	0	0	0	0	0	0	0	0	0	0	1	1	0	0	1	1	1	0	1	0	1	1	0	1	0	0	1
M81	1	0	0	0	0	0	0	0	0	0	0	0	0	0	0	0	0	0	0	0	0	0	0	0	0	0	0	0	0	0	0	0	0	1	1	0	1	0	1	1	0	1	1	1	1	1	0	0	0
M35	1	0	0	0	0	0	0	0	0	0	0	0	0	0	0	0	0	0	0	0	0	0	0	0	0	0	0	0	0	0	0	0	0	1	1	0	1	1	0	1	1	0	1	1	1	1	1	0	0
M36	1	0	0	0	0	0	0	0	0	0	0	0	0	0	0	0	0	0	0	0	0	0	0	0	0	0	0	0	0	1	0	0	0	1	1	0	1	1	0	0	0	1	1	1	1	1	1	0	0
NP1	1	0	0	0	0	0	0	0	0	0	0	0	0	0	0	0	0	0	0	0	0	0	0	0	0	0	0	0	0	0	0	0	0	1	1	0	1	0	0	1	1	0	1	1	1	1	0	0	0
NP2	1	0	0	0	0	0	0	0	0	0	0	0	0	0	0	0	0	0	0	0	0	0	0	0	0	0	0	0	0	0	0	0	1	0	0	0	1	0	0	0	0	0	0	0	1	0	0	0	1
NP3	1	0	0	0	0	0	0	0	0	0	0	0	0	0	0	0	0	0	0	0	0	0	0	0	0	0	0	0	0	0	0	0	0	1	1	0	1	1	1	1	0	1	0	1	1	1	0	1	0
NP4	1	0	0	0	0	0	0	0	0	0	0	0	0	0	0	0	0	0	0	0	0	0	0	0	0	0	0	0	0	0	0	0	0	0	0	0	0	0	0	0	0	0	0	0	1	0	1	1	0
NP5	1	0	0	0	0	0	0	0	0	0	0	0	0	0	0	0	0	0	0	0	0	0	0	0	0	0	0	0	0	1	0	0	1	1	1	0	1	1	1	1	1	1	0	1	1	1	0	0	0
F1	2	1	0	1	0	0	0	1	0	1	1	1	0	1	0	0	1	0	1	1	1	1	0	1	1	0	1	1	1	0	0	0	0	1	0	0	0	0	0	0	0	1	1	1	1	0	1	0	0
F2	2	1	0	1	0	0	0	0	0	0	1	1	1	1	0	1	1	0	1	1	1	1	0	1	1	0	1	0	0	0	0	0	0	1	0	1	0	0	0	0	1	1	0	1	1	0	0	1	0
F3	2	0	0	0	0	0	0	0	0	0	0	0	0	0	0	0	0	0	1	1	1	1	0	1	1	0	1	0	1	0	0	0	1	1	0	1	0	0	1	0	1	0	0	1	0	1	0	0	0
F4	2	1	0	1	0	1	0	1	0	1	1	1	0	1	0	0	1	0	1	1	1	1	0	1	1	0	1	1	1	0	0	0	1	1	0	1	0	0	1	0	1	0	0	1	0	1	0	0	0
F5	2	1	0	1	0	1	0	1	0	0	1	1	0	1	0	0	1	0	1	1	1	1	1	1	1	0	1	0	1	0	0	0	1	1	0	1	0	0	1	0	1	1	1	1	0	1	0	0	0
F6	2	1	0	0	0	1	1	1	0	1	1	1	0	1	0	0	1	0	1	1	1	1	1	1	1	1	1	0	1	0	0	0	1	1	0	1	0	0	1	0	1	1	1	1	0	1	0	0	0
F7	2	1	0	0	0	1	0	1	0	0	1	1	1	1	1	0	1	0	1	1	1	1	1	1	1	0	1	0	1	0	0	0	1	1	1	0	0	0	1	0	1	1	1	1	0	0	0	0	0
F8	2	1	0	1	0	1	1	1	0	1	0	1	0	0	0	0	1	1	1	1	1	1	0	1	1	1	1	1	1	0	0	0	1	1	1	0	1	0	1	0	1	1	1	1	0	1	0	0	0
F9	2	1	0	1	1	1	0	1	0	1	1	1	0	1	1	0	1	1	1	1	1	1	0	1	1	0	1	0	1	0	0	0	1	0	0	0	0	0	1	0	0	1	1	1	0	0	0	0	0
F10	2	0	0	1	0	1	0	1	0	1	1	1	0	1	0	0	1	0	1	1	1	1	1	1	1	0	1	1	0	0	0	1	0	1	1	1	1	0	1	0	1	1	1	1	0	0	0	0	0
F11	2	1	1	1	1	1	0	1	0	0	1	1	0	1	0	0	1	1	1	1	1	1	1	1	1	0	1	1	1	0	0	1	0	1	1	0	0	0	1	0	1	0	1	0	1	0	0	0	0
F12	2	1	0	1	1	1	0	1	0	1	1	1	0	1	0	0	1	0	1	1	1	1	0	1	1	1	1	1	1	0	0	1	0	1	1	0	0	0	1	0	0	1	1	1	1	1	0	0	0
F13	2	1	0	1	0	1	0	1	1	1	1	1	0	1	0	0	1	0	1	1	1	1	1	1	1	0	1	0	0	0	0	1	0	1	0	0	0	0	1	0	1	0	0	1	1	0	0	0	0
F14	2	1	1	1	1	1	0	1	0	1	1	1	0	1	0	0	1	0	1	1	1	1	1	1	1	0	1	1	1	0	0	1	0	1	0	0	0	0	0	0	1	0	1	1	1	1	0	0	0
F15	2	1	0	1	0	1	0	1	0	1	1	1	0	1	0	1	1	0	1	1	1	1	1	1	1	0	1	1	1	0	0	1	0	1	0	0	1	0	1	0	1	1	1	1	0	0	0	0	0
F16	2	1	0	1	0	1	0	1	0	1	1	1	0	1	1	1	1	0	1	1	1	1	0	1	1	0	1	0	0	0	0	1	1	0	0	0	0	0	1	0	1	1	1	1	0	1	0	1	0
F17	2	1	0	1	0	1	0	1	0	1	1	1	0	1	1	0	1	0	1	1	1	1	1	0	1	0	1	0	0	0	0	1	0	1	0	0	0	0	1	0	1	1	1	1	0	1	1	0	0
F18	2	1	0	1	0	0	0	1	0	0	1	1	1	1	1	0	1	1	1	1	1	1	0	1	1	1	1	1	1	0	0	0	0	0	0	0	0	0	0	0	0	0	0	0	0	1	1	0	0
F19	2	0	0	1	0	1	0	1	0	0	1	1	1	1	0	0	1	0	1	1	1	1	0	1	1	1	1	0	1	0	0	1	1	0	1	0	1	0	1	0	1	1	1	1	0	0	0	0	0
F20	2	1	0	1	0	1	0	1	1	1	1	1	1	1	1	0	1	0	1	1	1	1	0	1	1	0	1	1	1	0	0	0	1	1	1	0	1	0	1	0	0	1	1	1	1	1	0	0	0
[truncated: 121 more columns]

## Sheet: Genotyping male cvs ISSR
134	49	5	13	10	10	11	5
			1	2	3	4	5
Genotypes	Population	811 5000BP	811 4000BP	811 3500BP	811 3000BP	811 2500BP	811 2000BP	811 1700BP	811 1500BP	811 1300BP	811 1200BP	811 1100BP	811 1000BP	811 900BP	811 800BP	811 700BP	811 600BP	811 500BP	811 450BP	811 400BP	811 300BP	880 4000BP	880 3500BP	880 3000BP	880 2500BP	880 2000BP	880 1800BP	880 1500BP	880 1300BP	880 1200BP	880 1100BP	880 1000BP	880 900BP	880 800BP	880 750BP	880 700BP	880 650BP	880 600BP	880 550BP	880 500BP	880 450BP	880 400BP	841 1800BP	841 1500BP	841 1300BP	841 1200BP	841 1100BP	841 1000BP	841 900BP
M1	1	0	0	1	1	0	1	1	0	0	1	0	1	1	1	0	1	0	0	0	0	0	0	0	0	1	1	1	1	0	0	0	1	1	0	0	1	0	1	1	0	0	1	0	1	1	0	1	1
M3	1	0	0	1	1	0	1	0	1	0	1	0	0	1	1	1	1	1	0	0	0	0	0	0	0	0	0	1	1	0	0	0	1	1	0	0	0	0	1	0	0	0	1	0	1	1	0	1	1
M4	1	0	0	0	0	1	0	1	1	1	1	0	1	1	0	1	1	1	0	0	0	0	0	0	0	0	1	1	0	0	0	1	1	1	0	0	1	1	0	1	0	0	1	0	1	1	0	1	1
M6	1	0	0	0	1	1	0	1	1	0	1	0	1	0	0	1	1	1	0	0	0	0	0	0	1	1	0	1	1	0	1	1	1	1	0	1	1	0	0	1	1	0	1	0	1	1	0	1	0
M7	1	0	0	0	0	1	0	1	1	0	1	0	0	0	1	1	1	1	0	1	0	0	0	0	1	0	1	1	1	0	0	1	0	1	0	0	1	1	1	1	0	0	1	0	1	1	0	1	0
M11	1	0	0	0	1	0	1	1	0	1	0	1	0	1	0	1	1	1	0	0	0	0	0	0	0	1	1	1	0	0	0	1	1	0	1	0	1	0	1	1	0	0	0	1	1	1	0	1	0
M12	1	0	0	0	0	0	1	1	0	1	0	1	0	1	0	1	1	1	0	0	0	0	0	0	0	1	1	1	0	0	0	1	1	0	1	0	1	0	1	1	0	0	0	0	1	1	0	1	0
M13	1	0	0	0	0	0	0	0	0	0	0	0	0	0	0	0	0	0	0	0	0	0	0	1	0	0	1	0	1	0	0	1	1	0	1	0	1	0	1	1	1	1	0	0	0	0	0	0	0
M21	1	0	0	0	0	1	1	0	1	1	0	0	1	1	1	1	1	1	0	1	0	1	0	0	1	0	1	1	0	0	0	1	1	0	1	1	0	1	0	1	1	0	0	1	1	1	1	1	1
M22	1	0	0	0	0	1	0	0	0	0	0	0	0	0	1	0	0	1	0	0	0	1	0	0	1	0	1	1	0	0	0	1	1	1	0	1	0	1	0	1	1	0	0	1	1	1	1	1	1
M23	1	0	0	0	0	1	1	0	1	0	1	0	1	0	0	1	1	1	0	1	0	1	0	0	1	0	1	1	0	0	0	1	1	1	0	1	0	1	0	1	1	0	0	1	1	1	1	1	1
M39	1	0	0	0	1	1	0	1	0	0	1	0	1	0	1	1	0	1	0	0	0	1	0	0	1	0	1	1	0	0	0	1	1	0	0	1	0	1	1	1	1	0	0	1	1	1	1	1	1
M78	1	0	0	0	0	1	1	0	1	1	0	1	1	0	1	1	1	1	0	0	0	1	0	0	1	0	1	1	1	0	0	0	1	1	1	1	0	0	1	1	0	0	0	1	1	1	1	1	1
M2	2	0	0	1	1	0	0	1	1	0	1	0	1	1	1	0	0	1	0	0	0	0	0	0	0	1	1	1	1	0	0	0	1	1	0	0	1	0	1	0	0	0	0	0	0	0	0	0	0
M8	2	0	0	0	1	0	1	1	0	1	0	1	0	1	1	1	0	1	0	0	0	1	0	0	1	1	1	1	0	0	0	1	1	1	0	0	1	0	1	0	0	0	1	0	1	1	0	1	0
M16	2	0	0	0	0	0	0	0	0	0	0	0	0	0	0	0	0	0	0	0	0	0	0	0	0	0	0	0	0	0	0	0	0	0	0	0	0	0	0	0	0	0	0	0	0	0	0	0	0
M18	2	0	0	0	0	1	1	0	0	0	0	1	1	0	1	1	1	1	0	0	0	1	0	1	0	1	1	1	0	0	0	1	1	0	1	1	0	1	1	1	0	0	0	1	1	1	1	1	1
M24	2	0	0	0	0	0	0	0	0	0	0	0	0	0	0	0	0	0	0	0	0	1	0	0	0	1	1	1	0	0	0	1	1	0	0	1	0	1	0	1	1	0	0	1	1	1	1	1	0
M69	2	0	0	0	0	1	1	0	1	0	1	0	1	0	1	1	0	1	0	0	0	0	1	1	1	0	1	1	1	0	0	1	1	1	1	1	0	0	1	0	0	0	0	1	1	1	1	1	1
M61	2	0	0	0	1	0	0	0	0	0	1	0	0	1	0	1	0	0	0	0	0	0	1	1	0	1	1	1	1	1	0	0	1	1	1	1	1	1	1	0	0	0	0	1	1	1	1	1	1
M62	2	0	0	0	0	1	1	0	1	0	1	0	1	1	1	1	1	1	0	0	0	0	1	0	1	0	1	1	1	0	0	1	1	1	1	0	1	0	1	1	0	0	0	1	1	1	1	1	1
M76	2	0	0	0	0	1	1	0	0	0	0	0	1	0	1	1	1	1	0	0	0	0	1	0	0	0	1	1	1	0	0	1	1	1	1	1	0	0	1	1	1	0	0	1	1	1	1	1	1
M81	2	0	0	0	0	1	1	0	1	0	1	1	0	1	1	1	1	1	0	0	0	1	0	1	0	1	1	1	1	1	0	0	1	1	0	0	1	0	1	0	0	0	0	0	0	1	1	1	0
M9	3	0	0	0	1	0	1	1	0	1	0	1	1	0	1	1	1	1	0	0	0	1	0	0	1	1	1	1	0	0	0	1	0	1	1	0	1	0	1	1	0	0	1	0	1	1	0	1	0
M10	3	0	0	0	1	0	1	1	0	1	0	1	1	0	1	1	1	1	0	0	0	0	0	0	1	1	1	1	0	0	0	1	0	1	1	0	1	0	1	1	0	0	0	0	1	1	0	1	0
M19	3	0	0	0	0	1	1	1	0	1	0	0	1	1	1	1	1	1	0	1	0	1	0	1	0	1	1	1	0	0	0	1	1	0	1	1	0	1	1	1	0	0	0	1	1	1	1	1	1
M25	3	0	0	0	0	0	1	0	1	0	1	0	1	0	1	0	0	1	0	1	0	1	0	0	0	1	1	1	0	0	0	1	1	0	1	1	0	1	0	0	0	0	0	1	1	1	1	1	1
M37	3	1	0	0	0	1	1	0	1	0	0	0	1	1	1	1	1	0	0	1	1	1	0	0	1	1	1	1	0	0	0	1	1	0	0	1	0	1	0	1	1	0	0	1	1	1	1	1	1
M38	3	0	0	0	1	0	0	0	0	0	0	0	0	0	0	0	1	0	0	0	1	1	0	0	1	0	1	1	0	0	0	1	1	1	0	1	0	1	1	1	1	1	0	1	1	1	1	1	1
M40	3	0	0	0	0	0	0	0	0	0	0	0	0	0	0	0	0	0	0	0	0	0	0	0	0	0	0	0	0	0	0	0	0	0	0	0	0	0	0	0	0	0	0	0	0	0	0	0	0
M41	3	0	0	0	0	0	0	0	0	0	0	0	0	0	0	0	0	0	0	0	0	0	0	0	0	0	0	0	0	0	0	0	0	0	0	0	0	0	0	0	0	0	0	0	0	0	0	0	0
M64	3	0	0	0	0	0	0	0	0	0	0	0	0	0	0	0	0	0	0	0	0	0	0	0	0	0	0	0	0	0	0	0	0	0	0	0	0	0	0	0	0	0	0	0	0	0	0	0	0
M63	3	0	0	0	0	1	1	0	1	0	1	0	1	0	1	1	0	1	0	0	0	0	1	1	1	0	1	1	1	0	0	1	1	1	1	1	0	0	1	1	0	0	0	1	1	1	1	1	0
M15	4	0	0	0	1	0	0	0	0	0	0	0	0	0	0	0	0	1	0	0	0	1	0	1	0	1	1	1	0	0	1	1	1	1	1	0	0	1	1	1	0	0	0	0	0	0	0	0	0
M17	4	1	0	0	0	1	1	0	1	1	0	0	1	1	1	1	0	1	0	0	0	0	0	0	1	1	1	1	0	0	0	0	1	0	1	1	0	1	0	0	1	1	0	1	1	1	1	1	1
M20	4	0	0	0	0	1	1	0	0	1	0	0	1	1	1	1	0	1	0	0	0	1	0	0	1	0	1	1	0	0	0	1	1	0	1	1	0	0	0	1	0	0	0	0	0	0	0	0	0
M34	4	0	0	0	0	1	1	0	1	1	0	1	0	1	0	1	1	1	0	0	1	1	0	0	0	1	1	1	0	0	0	1	1	0	0	1	0	1	0	1	1	0	0	0	1	1	1	1	0
M56	4	0	0	0	0	1	1	0	1	0	1	0	1	0	1	1	1	0	1	0	0	0	1	0	1	0	1	1	1	0	0	0	1	1	0	1	1	0	1	1	0	0	0	1	0	1	1	1	1
M57	4	0	0	0	0	0	0	0	0	1	0	0	0	0	0	0	1	0	0	0	1	0	1	1	1	0	1	1	1	0	0	0	1	1	0	0	1	1	1	1	1	0	0	0	0	1	0	1	0
M71	4	0	0	0	0	1	1	0	1	0	1	0	1	0	1	1	1	1	0	0	0	0	1	0	0	1	1	1	1	0	0	1	1	1	1	1	0	1	1	1	1	0	0	0	1	0	0	0	0
M79	4	0	0	0	1	0	0	0	0	0	0	1	0	0	0	0	0	0	0	0	0	1	0	0	1	0	1	1	1	0	0	0	1	1	0	1	0	1	1	0	0	0	0	1	1	1	1	1	1
M80	4	0	0	0	1	1	0	0	1	1	1	0	1	0	1	1	0	1	0	0	1	0	0	1	1	1	1	1	1	1	0	1	1	1	0	1	1	1	1	0	1	0	0	0	0	1	1	1	0
M35	4	0	0	0	0	1	1	0	1	1	0	1	1	0	1	1	1	1	1	0	0	0	0	0	1	0	1	1	0	1	0	0	1	1	0	1	0	0	0	0	0	0	0	1	0	1	1	1	1
M36	4	1	0	0	0	1	1	0	1	1	0	0	0	1	1	1	1	1	1	0	0	1	0	1	1	0	1	1	1	0	0	1	1	1	1	1	0	0	1	1	0	0	0	1	0	1	1	1	1
NP1	5	0	0	0	0	1	1	0	1	0	0	1	1	0	1	1	1	1	0	0	0	0	1	0	1	1	1	1	1	1	0	1	1	1	1	1	0	1	0	0	0	0	0	0	0	0	0	0	0
NP2	5	0	0	0	1	0	0	0	1	0	0	0	0	0	0	0	1	0	0	0	1	0	0	0	0	0	0	0	0	0	0	0	1	0	0	0	0	0	0	0	0	0	0	0	0	0	0	0	0
NP3	5	0	0	0	0	1	1	0	1	1	1	1	0	1	0	1	1	1	0	1	0	0	0	0	0	0	0	0	0	0	0	0	0	0	0	0	0	0	1	1	0	0	0	0	0	0	0	0	0
NP4	5	0	0	0	0	0	0	0	0	0	0	0	0	0	0	0	1	0	1	1	0	0	1	0	1	0	1	1	1	0	0	1	1	1	0	1	0	0	1	1	0	0	0	0	0	0	0	0	0
NP5	5	1	0	0	1	1	1	0	1	1	1	1	1	1	0	1	1	1	0	0	0	0	0	0	1	1	0	1	1	0	0	1	1	1	0	1	0	0	0	0	0	1	0	0	0	0	0	0	0
[truncated: 86 more columns]

## Sheet: Genotyping male cvs+females
134	69	6	13	10	10	11	5	20
			1	2	3	4	5	6
Genotypes	Population	811 5000BP	811 4000BP	811 3500BP	811 3000BP	811 2500BP	811 2000BP	811 1700BP	811 1500BP	811 1300BP	811 1200BP	811 1100BP	811 1000BP	811 900BP	811 800BP	811 700BP	811 600BP	811 500BP	811 450BP	811 400BP	811 300BP	880 4000BP	880 3500BP	880 3000BP	880 2500BP	880 2000BP	880 1800BP	880 1500BP	880 1300BP	880 1200BP	880 1100BP	880 1000BP	880 900BP	880 800BP	880 750BP	880 700BP	880 650BP	880 600BP	880 550BP	880 500BP	880 450BP	880 400BP	841 1800BP	841 1500BP	841 1300BP	841 1200BP	841 1100BP	841 1000BP	841 900BP
M1	1	0	0	1	1	0	1	1	0	0	1	0	1	1	1	0	1	0	0	0	0	0	0	0	0	1	1	1	1	0	0	0	1	1	0	0	1	0	1	1	0	0	1	0	1	1	0	1	1
M3	1	0	0	1	1	0	1	0	1	0	1	0	0	1	1	1	1	1	0	0	0	0	0	0	0	0	0	1	1	0	0	0	1	1	0	0	0	0	1	0	0	0	1	0	1	1	0	1	1
M4	1	0	0	0	0	1	0	1	1	1	1	0	1	1	0	1	1	1	0	0	0	0	0	0	0	0	1	1	0	0	0	1	1	1	0	0	1	1	0	1	0	0	1	0	1	1	0	1	1
M6	1	0	0	0	1	1	0	1	1	0	1	0	1	0	0	1	1	1	0	0	0	0	0	0	1	1	0	1	1	0	1	1	1	1	0	1	1	0	0	1	1	0	1	0	1	1	0	1	0
M7	1	0	0	0	0	1	0	1	1	0	1	0	0	0	1	1	1	1	0	1	0	0	0	0	1	0	1	1	1	0	0	1	0	1	0	0	1	1	1	1	0	0	1	0	1	1	0	1	0
M11	1	0	0	0	1	0	1	1	0	1	0	1	0	1	0	1	1	1	0	0	0	0	0	0	0	1	1	1	0	0	0	1	1	0	1	0	1	0	1	1	0	0	0	1	1	1	0	1	0
M12	1	0	0	0	0	0	1	1	0	1	0	1	0	1	0	1	1	1	0	0	0	0	0	0	0	1	1	1	0	0	0	1	1	0	1	0	1	0	1	1	0	0	0	0	1	1	0	1	0
M13	1	0	0	0	0	0	0	0	0	0	0	0	0	0	0	0	0	0	0	0	0	0	0	1	0	0	1	0	1	0	0	1	1	0	1	0	1	0	1	1	1	1	0	0	0	0	0	0	0
M21	1	0	0	0	0	1	1	0	1	1	0	0	1	1	1	1	1	1	0	1	0	1	0	0	1	0	1	1	0	0	0	1	1	0	1	1	0	1	0	1	1	0	0	1	1	1	1	1	1
M22	1	0	0	0	0	1	0	0	0	0	0	0	0	0	1	0	0	1	0	0	0	1	0	0	1	0	1	1	0	0	0	1	1	1	0	1	0	1	0	1	1	0	0	1	1	1	1	1	1
M23	1	0	0	0	0	1	1	0	1	0	1	0	1	0	0	1	1	1	0	1	0	1	0	0	1	0	1	1	0	0	0	1	1	1	0	1	0	1	0	1	1	0	0	1	1	1	1	1	1
M39	1	0	0	0	1	1	0	1	0	0	1	0	1	0	1	1	0	1	0	0	0	1	0	0	1	0	1	1	0	0	0	1	1	0	0	1	0	1	1	1	1	0	0	1	1	1	1	1	1
M78	1	0	0	0	0	1	1	0	1	1	0	1	1	0	1	1	1	1	0	0	0	1	0	0	1	0	1	1	1	0	0	0	1	1	1	1	0	0	1	1	0	0	0	1	1	1	1	1	1
M2	2	0	0	1	1	0	0	1	1	0	1	0	1	1	1	0	0	1	0	0	0	0	0	0	0	1	1	1	1	0	0	0	1	1	0	0	1	0	1	0	0	0	0	0	0	0	0	0	0
M8	2	0	0	0	1	0	1	1	0	1	0	1	0	1	1	1	0	1	0	0	0	1	0	0	1	1	1	1	0	0	0	1	1	1	0	0	1	0	1	0	0	0	1	0	1	1	0	1	0
M16	2	0	0	0	0	0	0	0	0	0	0	0	0	0	0	0	0	0	0	0	0	0	0	0	0	0	0	0	0	0	0	0	0	0	0	0	0	0	0	0	0	0	0	0	0	0	0	0	0
M18	2	0	0	0	0	1	1	0	0	0	0	1	1	0	1	1	1	1	0	0	0	1	0	1	0	1	1	1	0	0	0	1	1	0	1	1	0	1	1	1	0	0	0	1	1	1	1	1	1
M24	2	0	0	0	0	0	0	0	0	0	0	0	0	0	0	0	0	0	0	0	0	1	0	0	0	1	1	1	0	0	0	1	1	0	0	1	0	1	0	1	1	0	0	1	1	1	1	1	0
M69	2	0	0	0	0	1	1	0	1	0	1	0	1	0	1	1	0	1	0	0	0	0	1	1	1	0	1	1	1	0	0	1	1	1	1	1	0	0	1	0	0	0	0	1	1	1	1	1	1
M61	2	0	0	0	1	0	0	0	0	0	1	0	0	1	0	1	0	0	0	0	0	0	1	1	0	1	1	1	1	1	0	0	1	1	1	1	1	1	1	0	0	0	0	1	1	1	1	1	1
M62	2	0	0	0	0	1	1	0	1	0	1	0	1	1	1	1	1	1	0	0	0	0	1	0	1	0	1	1	1	0	0	1	1	1	1	0	1	0	1	1	0	0	0	1	1	1	1	1	1
M76	2	0	0	0	0	1	1	0	0	0	0	0	1	0	1	1	1	1	0	0	0	0	1	0	0	0	1	1	1	0	0	1	1	1	1	1	0	0	1	1	1	0	0	1	1	1	1	1	1
M81	2	0	0	0	0	1	1	0	1	0	1	1	0	1	1	1	1	1	0	0	0	1	0	1	0	1	1	1	1	1	0	0	1	1	0	0	1	0	1	0	0	0	0	0	0	1	1	1	0
M9	3	0	0	0	1	0	1	1	0	1	0	1	1	0	1	1	1	1	0	0	0	1	0	0	1	1	1	1	0	0	0	1	0	1	1	0	1	0	1	1	0	0	1	0	1	1	0	1	0
M10	3	0	0	0	1	0	1	1	0	1	0	1	1	0	1	1	1	1	0	0	0	0	0	0	1	1	1	1	0	0	0	1	0	1	1	0	1	0	1	1	0	0	0	0	1	1	0	1	0
M19	3	0	0	0	0	1	1	1	0	1	0	0	1	1	1	1	1	1	0	1	0	1	0	1	0	1	1	1	0	0	0	1	1	0	1	1	0	1	1	1	0	0	0	1	1	1	1	1	1
M25	3	0	0	0	0	0	1	0	1	0	1	0	1	0	1	0	0	1	0	1	0	1	0	0	0	1	1	1	0	0	0	1	1	0	1	1	0	1	0	0	0	0	0	1	1	1	1	1	1
M37	3	1	0	0	0	1	1	0	1	0	0	0	1	1	1	1	1	0	0	1	1	1	0	0	1	1	1	1	0	0	0	1	1	0	0	1	0	1	0	1	1	0	0	1	1	1	1	1	1
M38	3	0	0	0	1	0	0	0	0	0	0	0	0	0	0	0	1	0	0	0	1	1	0	0	1	0	1	1	0	0	0	1	1	1	0	1	0	1	1	1	1	1	0	1	1	1	1	1	1
M40	3	0	0	0	0	0	0	0	0	0	0	0	0	0	0	0	0	0	0	0	0	0	0	0	0	0	0	0	0	0	0	0	0	0	0	0	0	0	0	0	0	0	0	0	0	0	0	0	0
M41	3	0	0	0	0	0	0	0	0	0	0	0	0	0	0	0	0	0	0	0	0	0	0	0	0	0	0	0	0	0	0	0	0	0	0	0	0	0	0	0	0	0	0	0	0	0	0	0	0
M64	3	0	0	0	0	0	0	0	0	0	0	0	0	0	0	0	0	0	0	0	0	0	0	0	0	0	0	0	0	0	0	0	0	0	0	0	0	0	0	0	0	0	0	0	0	0	0	0	0
M63	3	0	0	0	0	1	1	0	1	0	1	0	1	0	1	1	0	1	0	0	0	0	1	1	1	0	1	1	1	0	0	1	1	1	1	1	0	0	1	1	0	0	0	1	1	1	1	1	0
M15	4	0	0	0	1	0	0	0	0	0	0	0	0	0	0	0	0	1	0	0	0	1	0	1	0	1	1	1	0	0	1	1	1	1	1	0	0	1	1	1	0	0	0	0	0	0	0	0	0
M17	4	1	0	0	0	1	1	0	1	1	0	0	1	1	1	1	0	1	0	0	0	0	0	0	1	1	1	1	0	0	0	0	1	0	1	1	0	1	0	0	1	1	0	1	1	1	1	1	1
M20	4	0	0	0	0	1	1	0	0	1	0	0	1	1	1	1	0	1	0	0	0	1	0	0	1	0	1	1	0	0	0	1	1	0	1	1	0	0	0	1	0	0	0	0	0	0	0	0	0
M34	4	0	0	0	0	1	1	0	1	1	0	1	0	1	0	1	1	1	0	0	1	1	0	0	0	1	1	1	0	0	0	1	1	0	0	1	0	1	0	1	1	0	0	0	1	1	1	1	0
M56	4	0	0	0	0	1	1	0	1	0	1	0	1	0	1	1	1	0	1	0	0	0	1	0	1	0	1	1	1	0	0	0	1	1	0	1	1	0	1	1	0	0	0	1	0	1	1	1	1
M57	4	0	0	0	0	0	0	0	0	1	0	0	0	0	0	0	1	0	0	0	1	0	1	1	1	0	1	1	1	0	0	0	1	1	0	0	1	1	1	1	1	0	0	0	0	1	0	1	0
M71	4	0	0	0	0	1	1	0	1	0	1	0	1	0	1	1	1	1	0	0	0	0	1	0	0	1	1	1	1	0	0	1	1	1	1	1	0	1	1	1	1	0	0	0	1	0	0	0	0
M79	4	0	0	0	1	0	0	0	0	0	0	1	0	0	0	0	0	0	0	0	0	1	0	0	1	0	1	1	1	0	0	0	1	1	0	1	0	1	1	0	0	0	0	1	1	1	1	1	1
M80	4	0	0	0	1	1	0	0	1	1	1	0	1	0	1	1	0	1	0	0	1	0	0	1	1	1	1	1	1	1	0	1	1	1	0	1	1	1	1	0	1	0	0	0	0	1	1	1	0
M35	4	0	0	0	0	1	1	0	1	1	0	1	1	0	1	1	1	1	1	0	0	0	0	0	1	0	1	1	0	1	0	0	1	1	0	1	0	0	0	0	0	0	0	1	0	1	1	1	1
M36	4	1	0	0	0	1	1	0	1	1	0	0	0	1	1	1	1	1	1	0	0	1	0	1	1	0	1	1	1	0	0	1	1	1	1	1	0	0	1	1	0	0	0	1	0	1	1	1	1
NP1	5	0	0	0	0	1	1	0	1	0	0	1	1	0	1	1	1	1	0	0	0	0	1	0	1	1	1	1	1	1	0	1	1	1	1	1	0	1	0	0	0	0	0	0	0	0	0	0	0
NP2	5	0	0	0	1	0	0	0	1	0	0	0	0	0	0	0	1	0	0	0	1	0	0	0	0	0	0	0	0	0	0	0	1	0	0	0	0	0	0	0	0	0	0	0	0	0	0	0	0
NP3	5	0	0	0	0	1	1	0	1	1	1	1	0	1	0	1	1	1	0	1	0	0	0	0	0	0	0	0	0	0	0	0	0	0	0	0	0	0	1	1	0	0	0	0	0	0	0	0	0
NP4	5	0	0	0	0	0	0	0	0	0	0	0	0	0	0	0	1	0	1	1	0	0	1	0	1	0	1	1	1	0	0	1	1	1	0	1	0	0	1	1	0	0	0	0	0	0	0	0	0
NP5	5	1	0	0	1	1	1	0	1	1	1	1	1	1	0	1	1	1	0	0	0	0	0	0	1	1	0	1	1	0	0	1	1	1	0	1	0	0	0	0	0	1	0	0	0	0	0	0	0
F1	6	0	0	0	0	1	0	0	0	0	0	0	0	1	1	1	1	0	1	0	0	1	0	0	0	0	0	1	1	0	0	0	1	1	0	1	1	0	1	1	0	0	1	0	1	1	0	1	0
F2	6	0	0	0	0	1	0	1	0	0	0	0	1	1	0	1	1	0	0	1	0	1	0	0	0	0	1	1	1	0	0	0	1	1	0	1	1	0	0	1	0	0	1	0	1	1	0	1	0
F3	6	0	0	0	1	1	0	1	0	0	1	0	1	0	0	1	0	1	0	0	0	0	0	0	0	0	1	1	1	0	0	0	1	1	0	1	1	0	1	1	1	0	1	0	1	1	0	1	0
F4	6	0	0	0	1	1	0	1	0	0	1	0	1	0	0	1	0	1	0	0	0	0	0	0	0	0	0	0	0	1	0	1	0	1	0	0	0	1	0	1	0	0	1	0	1	1	0	1	1
F5	6	0	0	0	1	1	0	1	0	0	1	0	1	1	1	1	0	1	0	0	0	0	0	0	0	0	1	1	1	0	0	0	1	1	0	0	1	0	1	1	1	0	1	0	1	0	0	1	0
F6	6	0	0	0	1	1	0	1	0	0	1	0	1	1	1	1	0	1	0	0	0	1	0	0	0	1	1	1	1	0	0	0	1	1	0	0	1	0	1	1	1	0	1	0	1	1	0	1	0
F7	6	0	0	0	1	1	1	0	0	0	1	0	1	1	1	1	0	0	0	0	0	0	0	0	0	0	1	1	1	1	0	1	1	1	0	1	1	1	1	1	0	0	1	0	1	1	0	1	0
F8	6	0	0	0	1	1	1	0	1	0	1	0	1	1	1	1	0	1	0	0	0	1	0	0	1	0	0	1	1	0	0	0	1	1	0	0	1	0	1	1	1	0	1	0	1	1	0	1	0
F9	6	0	0	0	1	0	0	0	0	0	1	0	0	1	1	1	0	0	0	0	0	1	0	0	1	0	0	1	1	0	0	0	1	1	0	0	1	0	1	1	1	0	1	0	1	1	0	1	0
F10	6	0	0	1	0	1	1	1	1	0	1	0	1	1	1	1	0	0	0	0	0	0	0	0	1	0	0	1	1	0	0	0	1	1	0	1	0	0	1	1	0	0	1	0	1	1	0	1	0
F11	6	0	0	1	0	1	1	0	0	0	1	0	1	0	1	0	1	0	0	0	0	0	0	0	1	0	0	1	1	0	0	0	1	1	0	0	0	0	1	1	1	0	0	0	0	0	0	0	0
F12	6	0	0	1	0	1	1	0	0	0	1	0	0	1	1	1	1	1	0	0	0	0	0	0	0	0	1	1	1	0	0	0	1	1	0	1	1	0	1	1	1	0	1	0	1	1	0	1	1
F13	6	0	0	1	0	1	0	0	0	0	1	0	1	0	0	1	1	0	0	0	0	1	0	1	1	1	0	1	1	0	0	0	1	1	0	1	1	0	1	0	0	0	1	0	1	1	0	1	1
F14	6	0	0	1	0	1	0	0	0	0	0	0	1	0	1	1	1	1	0	0	0	0	0	0	0	1	0	1	1	0	0	0	1	1	0	1	1	0	1	1	0	0	1	0	1	1	0	1	1
F15	6	0	0	1	0	1	0	0	1	0	1	0	1	1	1	1	0	0	0	0	0	0	0	0	0	1	0	1	1	1	0	1	1	1	0	1	0	0	0	1	1	0	1	0	1	1	0	1	1
F16	6	0	0	1	1	0	0	0	0	0	1	0	1	1	1	1	0	1	0	1	0	0	0	0	1	1	1	1	1	0	0	0	1	1	0	1	1	0	0	1	1	0	0	0	1	1	0	1	1
F17	6	0	0	1	0	1	0	0	0	0	1	0	1	1	1	1	0	1	1	0	0	0	0	1	1	1	1	1	1	0	0	0	1	1	0	0	1	0	1	1	1	0	1	0	1	1	0	1	1
F18	6	0	0	0	0	0	0	0	0	0	0	0	0	0	0	0	0	1	1	0	0	0	0	0	1	1	1	1	1	0	0	0	1	1	0	1	0	0	1	1	0	0	1	0	1	1	0	1	1
F19	6	0	0	1	1	0	1	0	1	0	1	0	1	1	1	1	0	0	0	0	0	0	0	0	0	0	1	1	1	0	0	0	1	1	0	0	1	0	1	1	0	0	1	0	1	1	0	1	1
F20	6	0	0	0	1	1	1	0	1	0	1	0	0	1	1	1	1	1	0	0	0	0	0	0	0	1	1	1	1	0	0	0	1	1	0	0	0	0	1	1	0	0	1	0	1	1	0	1	1
[truncated: 86 more columns]

## Sheet: Transcriptome-based markers
16	54	2	34	20
			1	2
Name	Population	MYB3-M	MYB3-F	SPL92-M	SPL92-F	ELF61-M	ELF61-F	ELF63-M	ELF63-F	ELF66-M	ELF66-F	RpR21-M	RpR21-F	AcCoenzAsyn1-M	AcCoenzAsyn1-F	AcCoenzAsyn2-M	AcCoenzAsyn2-F
M1	1	1	0	1	0	1	0	1	0	1	0	1	0	1	0	1	0
M2	1	1	0	1	0	0	1	1	0	0	0	0	0	1	0	0	0
M3	1	1	0	1	0	1	0	1	0	1	0	1	0	1	0	1	0
M6	1	1	0	1	0	1	0	1	0	1	0	1	0	1	0	1	0
M7	1	1	0	1	0	1	0	0	1	1	0	0	0	1	0	0	0
M8	1	1	0	1	0	1	0	1	0	1	0	0	0	1	0	1	0
M10	1	0	1	1	0	1	0	1	0	1	0	0	1	1	0	0	0
M12	1	1	0	1	0	1	0	1	0	1	0	1	0	1	0	1	0
M13	1	0	0	1	0	1	0	1	0	1	0	1	0	0	0	1	0
M15	1	0	1	0	1	1	0	1	0	1	0	0	0	1	0	0	1
M17	1	0	1	1	0	1	0	1	0	1	0	0	1	1	0	0	0
M18	1	0	0	0	0	1	0	1	0	1	0	0	0	1	0	0	1
M19	1	0	1	0	0	0	1	1	0	1	0	0	1	0	0	0	0
M20	1	0	1	0	1	1	0	1	0	0	0	0	1	0	0	0	0
M21	1	0	1	1	0	0	1	0	1	1	0	0	0	0	0	0	0
M22	1	1	0	1	0	1	0	1	0	1	0	1	0	1	0	1	0
M24	1	1	0	1	0	1	0	0	0	0	0	0	0	0	0	0	0
M25	1	0	0	0	1	1	0	1	0	0	0	0	0	1	0	1	0
M34	1	1	0	1	0	1	0	1	0	1	0	1	0	1	0	1	0
M35	1	1	0	1	0	1	0	1	0	1	0	1	0	0	0	1	0
M36	1	0	1	0	1	1	0	0	1	0	0	0	0	0	0	0	0
M37	1	0	0	1	0	1	0	0	0	0	1	0	1	1	0	1	0
M38	1	0	0	0	0	0	0	0	0	0	0	0	0	0	0	0	0
M56	1	0	1	1	0	0	1	1	0	0	0	0	0	0	0	0	0
M57	1	0	1	0	1	0	1	0	0	1	0	0	0	0	0	0	0
M61	1	1	0	1	0	0	0	0	0	0	0	0	0	0	0	0	0
M62	1	0	0	1	0	1	0	1	0	1	0	0	0	0	0	0	0
M63	1	0	0	0	1	1	0	1	0	1	0	0	0	0	1	0	1
M69	1	1	0	1	0	0	0	0	0	1	0	1	0	1	0	1	0
M71	1	1	0	1	0	0	1	0	0	1	0	0	0	1	0	0	0
M76	1	0	0	0	1	0	0	0	0	0	1	0	0	0	0	0	0
M78	1	0	0	1	0	0	1	1	0	0	0	1	0	0	0	1	0
M79	1	0	1	1	0	0	0	0	0	0	0	0	0	0	0	0	0
M80	1	1	0	1	0	1	0	1	0	1	0	1	0	1	0	1	0
F1	2	0	0	1	0	0	0	0	0	0	1	0	0	1	0	0	0
F2	2	0	1	0	1	1	0	0	0	1	0	0	1	1	0	0	1
F3	2	1	0	0	1	1	0	1	0	0	0	0	0	0	1	1	0
F4	2	0	1	1	0	0	0	0	0	0	1	0	1	1	0	0	1
F5	2	0	0	0	0	0	1	0	0	0	0	0	0	0	0	0	0
F6	2	0	0	0	1	0	0	0	0	0	1	0	1	0	0	1	0
F7	2	1	0	0	1	0	1	1	0	1	0	0	0	0	0	0	1
F8	2	0	1	0	1	0	1	0	0	0	0	0	0	0	0	0	0
F9	2	0	0	1	0	0	1	1	0	1	0	0	0	0	0	0	0
F10	2	0	0	0	1	0	1	0	0	0	0	0	0	0	0	0	1
F11	2	1	0	1	0	0	0	0	0	0	0	0	0	0	1	0	1
F12	2	1	0	0	1	0	1	0	0	1	0	0	0	0	1	0	1
F13	2	0	0	1	0	0	0	0	0	0	1	0	1	0	0	0	0
F14	2	0	0	1	0	0	1	0	0	0	0	0	1	0	0	0	1
F15	2	0	0	0	0	1	0	1	0	1	0	0	1	0	0	0	1
F16	2	0	0	0	1	0	0	0	0	0	0	0	0	0	0	0	0
F17	2	0	1	0	1	0	0	0	0	0	1	0	0	1	0	0	1
F18	2	0	1	1	0	0	1	1	0	0	1	0	1	1	0	1	0
F19	2	1	0	0	1	0	0	0	0	1	0	0	0	0	0	0	0
F20	2	0	1	0	1	0	1	0	1	0	1	0	1	0	1	0	1
